# Supplementary material for: Na+/K+-ATPase Revisited: On Its Mechanism of Action, Role in Cancer, and Activity Modulation
Source: Molecules. 2021 Mar 28;26(7):1905. doi: 10.3390/molecules26071905 (PMC8061769; doi:10.3390/molecules26071905)
Supplement: Supplementary file 1 [file molecules-26-01905-s001.zip]

Archive with 1 entries (1 files):
- molecules-1122913-supplementary.xlsx
